# Supplementary material for: AgRP Neuron-Specific Ablation Represses Appetite, Energy Intake, and Somatic Growth in Larval Zebrafish
Source: Biomedicines. 2023 Feb 9;11(2):499. doi: 10.3390/biomedicines11020499 (PMC9953713; doi:10.3390/biomedicines11020499)
Supplement: Supplementary file 1 [file biomedicines-11-00499-s001.zip]

Archive with 3 entries (3 files):
- Figure S1. Functional test of EGFP-NTR fusion protein.pdf
- Table S1. Primer sequences used for real-time quantitative polymerase chain reaction (qPCR).pdf
- Table S2. Primer sequences used for in situ hybridization probes.pdf
